# Supplementary material for: Herbivory Protection via Volatile Organic Compounds Is Influenced by Maize Genotype, Not Bacillus altitudinis-Enriched Bacterial Communities
Source: Front Microbiol. 2022 May 2;13:826635. doi: 10.3389/fmicb.2022.826635 (PMC9108721; doi:10.3389/fmicb.2022.826635)
Supplement: Supplementary file 2 [file Table_1.XLSX]

## Sheet: ALL 
									Mean																		sem
	Peak Retention Time	Peak Identity	L G2	BL G2	L G3	BL G3	G4 L	G4 BL	G5 L	G5 BL	G6 L	G6 BL	S G2	BS G2	S G3	BS G3	G4 S	G4 BS	G5 S	G5 BS	G6 S	G6 BS		Peak Retention Time	Peak Identity	L G2	BL G2	L G3	BL G3	G4 L	G4 BL	G5 L	G5 BL	G6 L	G6 BL	S G2	BS G2	S G3	BS G3	G4 S	G4 BS	G5 S	G5 BS	G6 S	G6 BS
	4.087	Cyclopentanone	150911	208410	72200.9	122921	80321.5	520870	575996	385738	46773.3	1.19513e+06	294148	47873.3	268664	43778.8	325919	363515	609565	372207	488625	264033		4.087	Cyclopentanone	65394	151052	28771.7	68561	34985.9	172789	221105	210160	27543	1.04949e+06	141017	10555.2	180546	19948.4	198695	136394	207136	125280	297824	162406
	7.729	2-ethylcyclopentanone	251872	187105	199017	76408	322045	354709	298103	230292	131226	227582	235052	138373	184448	117863	430124	275466	280987	82203.8	153619	47898.5		7.729	2-ethylcyclopentanone	52749.1	69427.6	49763.2	34631.6	112463	23181.9	45695.7	52388	61484	138043	96332.3	38259.3	68281.4	38208.5	125126	43267.1	34799	29152.1	49339	25050.2
	9.356	β-Myrcene	552665	740899	77006.6	57821.9	64464.2	62884.6	20420.6	25215	169297	172855	638034	621119	64145.6	56062.6	67791.9	66260	38925.1	31216.2	128494	49144		9.356	β-Myrcene	173379	183699	18934.5	18075.1	13916.2	13093.9	5424.83	16143	28536.1	32976.3	184840	185631	19583.4	10175.9	16734.8	14557.7	10193.8	8179.83	45861.9	12773
	9.764	3-Hexen-1-ol,acetate (Z)	108401	79203.5	79243	64465	97073.5	89997.9	88326.7	81259.2	115668	188388	140849	92161.4	82674.6	39266.8	98033	104402	73131.6	67323.3	114656	98270		9.764	3-Hexen-1-ol,acetate (Z)	20700.5	14739.1	10614.1	13932.5	16635	11843.2	3793.17	16458.4	24034.3	77312.2	49702.2	14699.8	11523.5	9507.67	14794.4	18784.7	8092.79	12321.4	8906.67	9692.67
	10.043	4-Cyanocyclohexene	54904.9	77725.1	46079.2	67816.7	37401.2	42171.6	25722.4	21971.9	64950.6	74623.5	90334.7	55551.4	47856.5	30752.4	53231	22859.7	24024.3	33062.8	42787.8	19974.4		10.043	4-Cyanocyclohexene	13517.5	8159.54	9220.84	43191.3	7200.83	18147.6	8699.04	5304.56	18523.5	27338.9	21682.5	11329	5558.73	15837.3	20531.3	7221.86	6342.36	10527.9	6080.88	7681.69
	10.411	D-Limonene	104914	121658	189012	185555	69609.3	58799.2	61900.9	51644.3	957.519	5589.48	140021	98821.4	214442	135039	88677.9	73656.4	54346.7	77235	31213.6	0		10.411	D-Limonene	35838.5	27719.7	58262.6	83813.8	14186	17012.8	13622	41058.9	957.519	5589.48	38675.6	27679.6	63164.6	52455	28568.1	25744.2	12478.7	22228	8962.48	0
	10.749	trans-β-Ocimene	25315.1	208728	0	160299	38679.6	37300.2	96292.8	86345.1	0	5299.74	39018.9	49652.7	3688.73	2428.77	37240.6	27012	34516.6	15045.3	3039.54	0		10.749	trans-β-Ocimene	15506.9	150980	0	98256.1	13967.1	19148	51666.6	46971.2	0	3423.34	22415.4	16422.3	3688.73	2428.77	13433.5	6779.64	13499.7	4770.61	2718.64	0
	11.046	β-Ocimene	527166	362255	223976	209055	765481	870243	540838	156978	19132.7	22070.9	767925	618452	195439	120510	1.01309e+06	798631	680297	413486	14320.1	4587.27		11.046	β-Ocimene	278660	172659	126359	98780.2	349163	387564	263062	165976	5156.59	8385.68	387169	300643	96827.2	47752.9	384263	174712	441895	124427	9544.06	2267.69
	11.308	γ-Terpinene	13901.8	19235.9	12824.9	12776.2	12557.7	5199.9	14751.2	19451.1	14769.4	5554.93	20294.3	18059.4	13210.6	8429.49	15834	14791.1	30200.1	23885.6	7563.62	5620.72		11.308	γ-Terpinene	5037.81	2906.23	8175.31	8403.57	2832.29	3190.93	4035.19	11549.6	1860.15	3459.39	7179.12	4049.98	8094.21	6090.84	5570.2	3441.34	5906.3	4186.89	3486.63	1729.28
	12.212	α-Terpinolene	12894.6	27139.4		22304.6	9592.94	3877.62	6768.93	1411.66	15798.2	9718.2	11092	18393.9	10923.3	15313.3	2102.48	7467.36	18027.4	16146.4	12523.4	6935.58		12.212	α-Terpinolene	6310.15	5251.55	7930.2	15375.3	#DIV/0!	2535.63	3037.44	13749.2	7198.59	6947.51	8538.83	7501.83	10923.3	10777.9	2102.48	2664.79	5011.01	6011.14	9842.59	2563.03
	12.561	Linalool	748575	1.54546e+06	58595.7	62918.5	77158.9	73950.2	1552.7	616.253	253929	194970	1.70249e+06	1.09005e+06	51537.4	28147	87599.2	45623.5	8960.2	2927.6	323447	39762.2		12.561	Linalool	394473	528547	11067.9	19892.3	20780.1	28758.6	1234.62	1735.07	142421	93681.5	1.01281e+06	510635	17721.4	4112.39	31248.4	23738.8	0	1866.23	218837	10567.9
	13.063	(E)-2-Butenoic acid, 2-(methylenecyclopropyl)prop-2-yl ester	2.14544e+06	3.56811e+06	3.94842e+06	4.31781e+06	585189	570019	54207.9	50932	1.05429e+06	1.50889e+06	3.36575e+06	3.07457e+06	3.17956e+06	2.47855e+06	561250	485248	65987.1	75962	1.08201e+06	499470		13.063	(E)-2-Butenoic acid, 2-(methylenecyclopropyl)prop-2-yl ester	796485	856510	975002	1.85687e+06	130381	126187	10369.5	4470.61	324223	357459	1.42011e+06	1.24941e+06	693875	378287	111487	129711	13474.4	20409.2	229307	48409.6
	14.596	Bicyclopentyl-1,1'-diene	55074.9	81954.7	68786.5	68542.8	67576.8	83181.3	64076.8	56787.8	27520.9	189190	53566.1	62571.3	64562.5	39340.3	91366.8	74128.6	62092.3	57849.5	38759.6	6075.7		14.596	Bicyclopentyl-1,1'-diene	12271.5	19144.9	18465.3	24022.8	14779	8150.18	11382.8	15689.2	4551.97	164633	9661.85	14165.9	17634.8	5904.72	20890.5	13892.9	8140.96	11983	18210.1	2071.13
	15.301	Methyl salicylate	0	0	0	0	44159.4	46155.4	61236.8	36403.4	711093	1.2281e+06	0	0	0	0	118837	26782.6	150524	80580.6	955269	374000		15.301	Methyl salicylate	0	0	0	0	11604.1	15284.5	9730.07	18884.5	212278	674558	0	0	0	0	33059.3	8098.9	75757	33092.9	524181	180065
	17.697	[1,1'-Bicyclopentyl]-2-one	757041	1.28245e+06	757889	629942	446546	702108	411745	339938	273660	450021	950583	1.01113e+06	586032	439088	545127	440806	315517	313315	362628	85437.1		17.697	[1,1'-Bicyclopentyl]-2-one	178700	405718	422526	312505	126103	280377	76227.3	90449	139206	236480	168797	224006	259633	124463	178080	163898	72290.9	38307.1	209792	36764.9
	19.527	α-Cubebene	2649.23	5268.51	25240.1	6344.28	16781.3	21757.6	16900.6	54060.8	0	0	0	4099.21	12817.4	4671.27	14228.3	10063.8	25072.5	24299.8	822.359	331.784		19.527	α-Cubebene	2649.23	4405.63	7480.37	3890.14	3050.4	9027.62	6944.48	32221.5	0	0	0	3152.08	4742.63	4671.27	5946.36	4307.14	15869.3	10619.1	822.359	331.784
	19.952	α-Muurolene	32287.9	55842.5	181379	168556	110644	92169.7	58307.2	123583	105696	71102.4	20272	67762.1	140018	163801	114295	102174	68539.4	84732.8	67424.3	47781.4		19.952	α-Muurolene	17179.3	19090.1	25338.9	14507.5	13735	24085.7	19759	56313.6	23173.8	21279.3	8651.78	20947.5	16144.9	31810.9	29836.1	31227.8	20652.2	24253	12837.8	19445.2
	20.086	Ylangene	2425.11	3860.08	3961.6	4452.18	8985.95	5342.03	1954.86	5453.08	5654.41	1160.88	2723.48	8120.84	10812.5	8332.49	4169.39	4838.49	10947.4	4184.78	2637.4	3380.15		20.086	Ylangene	1909.86	3073.63	3961.6	2929.5	1038.61	2474.94	1563.88	3758.03	2411.84	1160.88	1852.59	2762.22	3624.72	3915.18	2571.91	2972.22	#DIV/0!	1616.78	1621.17	1908.87
	20.209	α-Copaene	94951.3	157786	536732	511690	343560	319662	201734	454625	171817	110731	74246.8	183106	401833	486166	371467	302463	236257	268224	115880	74279.6		20.209	α-Copaene	47889	46856.8	96373.8	44805.7	48740.7	45609.5	72223.4	225529	38114.5	27228	23636.5	55404.7	47685.4	104267	102692	102050	80878.2	104984	20947	28125.6
	20.436	β-Bourbonene	22535.1	82257.1	34300.1	24532.6	13457.5	15000.3	6471.26	19865.6	2841.46	2435.63	137074	47469.6	27033.4	27123.9	16115.9	11972.9	14595.9	11217	814.872	1390.29		20.436	β-Bourbonene	14134.1	39515.7	2971.6	7804.85	2854.4	2326.9	4567.85	9785.86	2841.46	2435.63	74912.5	24335.6	6024.87	6761.91	6164.9	4225.74	5939.91	7702.04	814.872	884.544
	20.582	α-Sesquiphellandrene	157255	427480	54332.8	8081.2	66336	77402.5	8899.71	40043.6	12073.9	8748.77	321116	279440	40131.4	37639.3	123266	88262.7	15493.7	17246.7	13441.4	5449.67		20.582	α-Sesquiphellandrene	75219.9	163446	20685.5	5046.02	10844.7	15124.2	3138.5	24233.6	2109.32	7143.21	145097	120525	15517.9	15077.5	44326.1	42734.6	7824.76	5301.39	8251.42	1960.07
	20.722	cis-Muurola-3,5-diene	0	597.085	0	3365.93	10190.3	2876.67	2136.19	6645.8	0	0	0	528.306	0	2582.42	4360.63	2340.52	12843	4207.5	385.197	0		20.722	cis-Muurola-3,5-diene	0	597.085	0	2066.95	306.673	1840.14	1708.95	4766.13	0	0	0	528.306	0	2582.42	2768.04	2093.43	#DIV/0!	1873.44	385.197	0
	21.305	Caryophyllene	132657	461190	6.61044e+06	4.96324e+06	118826	124285	104946	306662	225972	116995	101773	196677	4.31387e+06	4.1138e+06	151753	118212	152575	184859	632419	87673.3		21.305	Caryophyllene	46568.1	340104	1.51794e+06	1.5101e+06	25027.4	26343.6	38135.7	167846	72692.5	23382.6	28629	61794.3	1.12564e+06	1.1473e+06	42519.1	39408.1	40301.8	63286.4	311473	45838.4
	21.549	epi-Bicyclosesquiphellandrene	3439.18	6355.83	52509.5	46583.2	18816	18124.3	13756.3	42038.6	984.637	0	2347.27	51669.8	45086.1	38677.9	23668.4	16505	20912.4	20725.8	4141.92	1490.46		21.549	epi-Bicyclosesquiphellandrene	2486.63	5008.92	5846.45	6365.23	3224.13	3528.73	5317.47	24062.5	880.686	0	1818.19	43937.8	8836.78	7653.3	6618.93	5671.95	10205.3	7172.54	2452.07	1154.5
	21.724	trans-α-Bergamotene	147577	486217	253372	102708	186876	140215	7325.13	20336.5	20057	34921.9	216992	179224	88852.8	47905.8	244735	139684	14054.4	13243.4	7995.83	3856.68		21.724	trans-α-Bergamotene	55436.6	222432	148288	20794.2	57475	28356.1	3040.33	10612.2	7818.06	9492.31	77532.5	91646.8	34796.7	6538.95	119698	56724	4728.35	5461.04	4203.56	2031.03
	22.15	Humulene	9784.32	48203.5	338303	274574	17834.2	23985.6	9360.55	31000.5	27524.4	19207.5	13698.6	58656.5	225439	222603	28293.8	24168.2	17448.3	18738.5	42283.5	16924.7		22.15	Humulene	5197.64	28460.1	76493.5	78826.4	3572.54	4286.11	3216.7	17589.4	6889.92	5867.43	5342.59	29415.9	55654.2	59125.5	8166.14	7776.15	6566.02	5470.57	13636.1	10248.3
	22.243	E-β-Farnesene	120181	534360	657996	188196	169738	112868	2150.68	34256.8	19983.2	57743.8	250943	174550	170257	50754.8	330864	107864	16767.4	13829.4	25955.8	7085.92		22.243	E-β-Farnesene	46822.4	305128	466624	52774.6	58278	29211.6	1720.55	21948.5	11228.8	38044.4	103951	123822	81848	11622.5	168010	55577.8	7679.8	7654.49	10673.3	4169.61
	22.383	β-Copaene	2391.78	9279.98	44027.8	34534.7	20069.8	19257.6	10440.2	24300.7	9516.96	25211.3	6273.59	21432.2	28663.9	32422.7	30774.2	19909.2	15634.1	16106.1	8130.57	9324.84		22.383	β-Copaene	2391.78	4375.25	10707.5	10803.2	4525.88	5928.42	2706.44	9387.72	3039.75	5943.27	6273.59	6018.22	7211.61	3592.21	9229.75	3437.3	3541.38	2340.63	5625.2	5868.05
	22.721	γ-Muurolene	11976	36156.2	100395	87763.2	64650.5	56542.3	33400.7	87491	32447.4	27438.7	10634.3	49051.9	71497.8	73983.1	70054.3	50434.1	41851.1	48605.9	33033.2	18214.6		22.721	γ-Muurolene	7221.48	10453.3	14669.6	4456.66	13643.7	13236.7	11234.2	46349.9	7551.11	6876.23	6790.26	17547.6	16699.8	17105.5	22591.3	17250.3	17037.3	14347	7652.44	6475.22
	22.832	Germacrene D	37466	139420	321559	457762	177730	288995	86868.8	398357	10525.3	11611.9	53549.3	132383	312900	415027	323171	280855	180740	189141	7898.27	8727.31		22.832	Germacrene D	14914.5	47273	70978	46718.1	47706.1	64035	25178.9	235823	3191.03	4981.63	25086.3	68912.4	101584	129068	108125	109977	63011.5	33079.5	5021.8	5259.14
	23.1	β-Guaiene	17853.7	37514	97959.5	75613.7	42686.9	33919.3	12255.4	58712.6	45485	32711.5	23840.6	42409.5	62348.5	52094.8	39492.2	42289.7	25837.2	32478.6	29442.5	30689		23.1	β-Guaiene	5925.45	8349.22	8923.75	11106.6	13523	6422.37	3581.84	38034.1	12692.1	8850.28	9524.02	13979.3	20547.8	13010.2	11518.8	12302.3	12748.3	14507.9	10238.9	17083.1
	23.298	Pentadecane	25007.8	59177.7	101471	99938.2	65992.1	62456.7	42189.5	101988	62252.3	104733	36833.8	58269.4	88661.8	76520.1	81584.4	50581.3	43569.7	50880.6	66052	42072.5		23.298	Pentadecane	7409.75	9067.23	5190.42	18524.5	11508.3	15111.2	17970.2	55871.5	13872	21559.4	14238.7	14892.3	9556.55	16873.1	22329.5	17614.4	16876.4	18981.3	23075.8	11538.8
	23.624	trans -γ-Cadinene	33147	100794	141439	140356	51866.3	49672.3	28899.8	89148.8	23647.7	19243.3	160485	89805.9	112074	116019	71347.9	47400.8	35030.9	41488.2	26838	8933.26		23.624	trans -γ-Cadinene	14709.7	23864	11951.1	32058.5	13659.9	11181.2	12119.6	52917.9	7723.17	4097.35	120491	27259	16886	24885.1	24123.5	14752.3	16585.4	13448	11691.2	5580.7
	23.846	σ-Cadinene	43407.5	120722	162509	151891	111895	105115	68374.1	194169	43546.8	49257.1	37460.9	244979	119959	127398	137649	93062.7	98353.4	98330.7	46901.4	36629		23.846	σ-Cadinene	15315.4	44167.4	23925.1	14070.5	35152.6	24922.1	21273.5	106021	9837.14	9215.18	18402.1	141604	30477.8	29526.8	50082.5	31530.4	42122.5	23046.4	18671.9	11533.2
	25.146	trans-Geranylgeraniol	190366	568845	702806	847201	109165	169963	0	5291.16	91050.4	194466	401558	424118	440639	617357	211124	120686	1151	1385.05	211381	108429		25.146	trans-Geranylgeraniol	96039.4	167236	264615	407065	16341	38355	0	4232.93	31736.6	101936	333782	289360	107670	227852	77233.6	35281.2	1151	1238.83	92370.1	46563.3
	27.8	Heptadecane	0	8769.96	4267.2	12988.3	8849.41	8771.61	3381.33	0	2167.8	17368.4	0	7284.51	6628.98	7832.2	10677.7	0	786.413	4568.53	15331.5	7968.04		27.8	Heptadecane	0	4768.18	4267.2	12988.3	2880.87	4886.93	2705.06	0	1379.08	10327.6	0	5106.49	4876.39	5379.35	6558.75	0	786.413	3704.35	9779.6	5825.42
			L G2	BL G2	L G3	BL G3	G4 L	G4 BL	G5 L	G5 BL	G6 L	G6 BL	S G2	BS G2	S G3	BS G3	G4 S	G4 BS	G5 S	G5 BS	G6 S
	Average	β-Myrcene	552665	740899	77006.6	57821.9	64464.2	62884.6	20420.6	25215	169297	172855	638034	621119	64145.6	56062.6	67791.9	66260	38925.1	31216.2	128494
	SEM	β-Myrcene	173379	183699	18934.5	18075.1	13916.2	13093.9	5424.83	16143	28536.1	32976.3	184840	185631	19583.4	10175.9	16734.8	14557.7	10193.8	8179.83	45861.9
			L G2	BL G2	L G3	BL G3	G4 L	G4 BL	G5 L	G5 BL	G6 L	G6 BL	S G2	BS G2	S G3	BS G3	G4 S	G4 BS	G5 S	G5 BS	G6 S	G6 BS
	Average	3-Hexen-1-ol,acetate (Z)	108401	79203.5	79243	64465	97073.5	89997.9	88326.7	81259.2	115668	188388	140849	92161.4	82674.6	39266.8	98033	104402	73131.6	67323.3	114656	98270
	SEM	3-Hexen-1-ol,acetate (Z)	20700.5	14739.1	10614.1	13932.5	16635	11843.2	3793.17	16458.4	24034.3	77312.2	49702.2	14699.8	11523.5	9507.67	14794.4	18784.7	8092.79	12321.4	8906.67	9692.67
			L G2	BL G2	L G3	BL G3	G4 L	G4 BL	G5 L	G5 BL	G6 L	G6 BL	S G2	BS G2	S G3	BS G3	G4 S	G4 BS	G5 S	G5 BS	G6 S	G6 BS
	Average	D-Limonene	104914	121658	189012	185555	69609.3	58799.2	61900.9	51644.3	957.519	5589.48	140021	98821.4	214442	135039	88677.9	73656.4	54346.7	77235	31213.6	0
	SEM	D-Limonene	35838.5	27719.7	58262.6	83813.8	14186	17012.8	13622	41058.9	957.519	5589.48	38675.6	27679.6	63164.6	52455	28568.1	25744.2	12478.7	22228	8962.48	0
			L G2	BL G2	L G3	BL G3	G4 L	G4 BL	G5 L	G5 BL	G6 L	G6 BL	S G2	BS G2	S G3	BS G3	G4 S	G4 BS	G5 S	G5 BS	G6 S	G6 BS
	Average	beta-Ocimene	527166	362255	223976	209055	765481	870243	540838	156978	19132.7	22070.9	767925	618452	195439	120510	1.01309e+06	798631	680297	413486	14320.1	4587.27
	SEM	beta-Ocimene	278660	172659	126359	98780.2	349163	387564	263062	165976	5156.59	8385.68	387169	300643	96827.2	47752.9	384263	174712	441895	124427	9544.06	2267.69
			L G2	BL G2	L G3	BL G3	G4 L	G4 BL	G5 L	G5 BL	G6 L	G6 BL	S G2	BS G2	S G3	BS G3	G4 S	G4 BS	G5 S	G5 BS	G6 S	G6 BS
	Average	gamma Terpinene	13901.8	19235.9	12824.9	12776.2	12557.7	5199.9	14751.2	19451.1	14769.4	5554.93	20294.3	18059.4	13210.6	8429.49	15834	14791.1	30200.1	23885.6	7563.62	5620.72
	SEM	gamma Terpinene	5037.81	2906.23	8175.31	8403.57	2832.29	3190.93	4035.19	11549.6	1860.15	3459.39	7179.12	4049.98	8094.21	6090.84	5570.2	3441.34	5906.3	4186.89	3486.63	1729.28
				L G2	BL G2	L G3	BL G3	G4 L	G4 BL	G5 L	G5 BL	G6 L	G6 BL	S G2	BS G2	S G3	BS G3	G4 S	G4 BS	G5 S	G5 BS	G6 S	G6 BS
		Average	Linalool	748575	1.54546e+06	58595.7	62918.5	77158.9	73950.2	1552.7	616.253	253929	194970	1.70249e+06	1.09005e+06	51537.4	28147	87599.2	45623.5	8960.2	2927.6	323447	39762.2
		SEM	Linalool	394473	528547	11067.9	19892.3	20780.1	28758.6	1234.62	1735.07	142421	93681.5	1.01281e+06	510635	17721.4	4112.39	31248.4	23738.8	0	1866.23	218837	10567.9
				L G2	BL G2	L G3	BL G3	G4 L	G4 BL	G5 L	G5 BL	G6 L	G6 BL	S G2	BS G2	S G3	BS G3	G4 S	G4 BS	G5 S	G5 BS	G6 S	G6 BS
		Average	Butenoic acid	2.14544e+06	3.56811e+06	3.94842e+06	4.31781e+06	585189	570019	54207.9	50932	1.05429e+06	1.50889e+06	3.36575e+06	3.07457e+06	3.17956e+06	2.47855e+06	561250	485248	65987.1	75962	1.08201e+06	499470
		SEM	Butenoic acid	796485	856510	975002	1.85687e+06	130381	126187	10369.5	4470.61	324223	357459	1.42011e+06	1.24941e+06	693875	378287	111487	129711	13474.4	20409.2	229307	48409.6
				L G2	BL G2	L G3	BL G3	G4 L	G4 BL	G5 L	G5 BL	G6 L	G6 BL	S G2	BS G2	S G3	BS G3	G4 S	G4 BS	G5 S	G5 BS	G6 S	G6 BS
		Average	Methyl salicylate	0	0	0	0	44159.4	46155.4	61236.8	36403.4	711093	1.2281e+06	0	0	0	0	118837	26782.6	150524	80580.6	955269	374000
		SEM	Methyl salicylate	0	0	0	0	11604.1	15284.5	9730.07	18884.5	212278	674558	0	0	0	0	33059.3	8098.9	75757	33092.9	524181	180065
				L G2	BL G2	L G3	BL G3	G4 L	G4 BL	G5 L	G5 BL	G6 L	G6 BL	S G2	BS G2	S G3	BS G3	G4 S	G4 BS	G5 S	G5 BS	G6 S	G6 BS
		Average	alpha Copaene	94951.3	157786	536732	511690	343560	319662	201734	454625	171817	110731	74246.8	183106	401833	486166	371467	302463	236257	268224	115880	74279.6
		SEM	alpha Copaene	47889	46856.8	96373.8	44805.7	48740.7	45609.5	72223.4	225529	38114.5	27228	23636.5	55404.7	47685.4	104267	102692	102050	80878.2	104984	20947	28125.6
				L G2	BL G2	L G3	BL G3	G4 L	G4 BL	G5 L	G5 BL	G6 L	G6 BL	S G2	BS G2	S G3	BS G3	G4 S	G4 BS	G5 S	G5 BS	G6 S	G6 BS
		Average	Caryophyllene	132657	461190	6.61044e+06	4.96324e+06	118826	124285	104946	306662	225972	116995	101773	196677	4.31387e+06	4.1138e+06	151753	118212	152575	184859	632419	87673.3
		SEM	Caryophyllene	46568.1	340104	1.51794e+06	1.5101e+06	25027.4	26343.6	38135.7	167846	72692.5	23382.6	28629	61794.3	1.12564e+06	1.1473e+06	42519.1	39408.1	40301.8	63286.4	311473	45838.4
				L G2	BL G2	L G3	BL G3	G4 L	G4 BL	G5 L	G5 BL	G6 L	G6 BL	S G2	BS G2	S G3	BS G3	G4 S	G4 BS	G5 S	G5 BS	G6 S	G6 BS
		Average	Humulene	9784.32	48203.5	338303	274574	17834.2	23985.6	9360.55	31000.5	27524.4	19207.5	13698.6	58656.5	225439	222603	28293.8	24168.2	17448.3	18738.5	42283.5	16924.7
		SEM	Humulene	5197.64	28460.1	76493.5	78826.4	3572.54	4286.11	3216.7	17589.4	6889.92	5867.43	5342.59	29415.9	55654.2	59125.5	8166.14	7776.15	6566.02	5470.57	13636.1	10248.3
				L G2	BL G2	L G3	BL G3	G4 L	G4 BL	G5 L	G5 BL	G6 L	G6 BL	S G2	BS G2	S G3	BS G3	G4 S	G4 BS	G5 S	G5 BS	G6 S	G6 BS
		Average	E beta farnesene	120181	534360	657996	188196	169738	112868	2150.68	34256.8	19983.2	57743.8	250943	174550	170257	50754.8	330864	107864	16767.4	13829.4	25955.8	7085.92
		SEM	E beta farnesene	46822.4	305128	466624	52774.6	58278	29211.6	1720.55	21948.5	11228.8	38044.4	103951	123822	81848	11622.5	168010	55577.8	7679.8	7654.49	10673.3	4169.61
				L G2	BL G2	L G3	BL G3	G4 L	G4 BL	G5 L	G5 BL	G6 L	G6 BL	S G2	BS G2	S G3	BS G3	G4 S	G4 BS	G5 S	G5 BS	G6 S	G6 BS
		Average	Germacrene D	37466	139420	321559	457762	177730	288995	86868.8	398357	10525.3	11611.9	53549.3	132383	312900	415027	323171	280855	180740	189141	7898.27	8727.31
		SEM	Germacrene D	14914.5	47273	70978	46718.1	47706.1	64035	25178.9	235823	3191.03	4981.63	25086.3	68912.4	101584	129068	108125	109977	63011.5	33079.5	5021.8	5259.14
